# Supplementary material for: Intraoperative Periprosthetic Fractures in Total Hip Arthroplasty: A 1.6-Million-Patient Analysis of Complications, Costs, and the Challenges in AI-Based Prediction
Source: J Clin Med. 2024 Nov 14;13(22):6862. doi: 10.3390/jcm13226862 (PMC11594302; doi:10.3390/jcm13226862)
Supplement: Supplementary file 1 [file jcm-13-06862-s001.zip]

Archive with 1 entries (1 files):
- jcm-3306795-supplementary.pdf
